# Supplementary material for: Impact of Gel-Derived Morphology-Controlled UiO-66/Cellulose Nanofiber Composite Separators on the Performance of Aqueous Zinc-Ion Batteries
Source: Gels. 2026 Jan 15;12(1):75. doi: 10.3390/gels12010075 (PMC12841272; doi:10.3390/gels12010075)
Supplement: Supplementary file 1 [file gels-12-00075-s001.zip]

Archive with 1 entries (1 files):
- gels-4041809-supplementary.pdf
